# Supplementary material for: Changes in selected physicochemical properties of lysozyme modified with a new method using microwave field and oxidation
Source: PLoS One. 2019 Feb 28;14(2):e0213021. doi: 10.1371/journal.pone.0213021 (PMC6394989; doi:10.1371/journal.pone.0213021)
Supplement: S1 Data — (XLSX) [file pone.0213021.s001.xlsx]

## Sheet: Mean Data
Mean Data
No.	PH	H2O2(%)	Dimer content (%)	Trimer content (%)	Total content (%)	Hydrolytic activity (U/mg)	Change in surface hydrophobicity (∆H)(%)
1	4	0	17.1	0	17.1	19720	18.22
2	4	1	28.8	8.4	37.2	10440	22.45
3	4	2	30.2	12.4	42.6	6300	30.28
4	4	3	33.4	15.6	49	5000	35.8
5	4	4	36.4	17.7	54.1	4320	40.11
6	6	0	17.4	0	17.4	15240	23.44
7	6	1	31.5	10.9	42.4	9025	29.92
8	6	2	32.3	13.2	45.5	7600	37.18
9	6	3	35.2	15.5	50.7	4120	40.95
10	6	4	38.5	17.9	56.4	3900	45.12
11	8	0	18.3	6.1	24.4	10200	30.46
12	8	1	24.4	20.1	44.5	3350	35.48
13	8	2	28.3	23.3	51.6	2750	45.09
14	8	3	30.2	24.5	54.7	2200	49.92
15	8	4	33.5	25.4	58.9	1675	54.48

## Sheet: Raw Data
Raw Data
Sample	Power (W)	pH	H2O2 (%)	Monomer (%)	Drimer (%)	Tri (%)	Oligomers total (%)	Activity (H/mg)	Hydrophobicity (∆H)(%)
1	270	4	0	82.9	17.1	0	17.1	19720	18.22
1	270	4	0	82.729	17.271	0	17.271	19917.2	18.4022
1	270	4	0	82.6435	17.3565	0	17.3565	20015.8	18.4933
1	270	4	0	83.071	16.929	0	16.929	19522.8	18.0378
1	270	4	0	83.1565	16.8435	0	16.8435	19424.2	17.9467
2	270	4	1	62.8	28.8	8.4	37.2	10440	22.45
2	270	4	1	62.428	29.088	8.484	37.572	10544.4	22.6745
2	270	4	1	62.242	29.232	8.526	37.758	10596.6	22.7867
2	270	4	1	63.172	28.512	8.316	36.828	10335.6	22.2255
2	270	4	1	63.358	28.368	8.274	36.642	10283.4	22.1133
3	270	4	2	57.4	30.2	12.4	42.6	6300	30.28
3	270	4	2	56.974	30.502	12.524	43.026	6363	30.5828
3	270	4	2	56.761	30.653	12.586	43.239	6394.5	30.7342
3	270	4	2	57.826	29.898	12.276	42.174	6237	29.9772
3	270	4	2	58.039	29.747	12.214	41.961	6205.5	29.8258
4	270	4	3	51	33.4	15.6	49	5000	35.8
4	270	4	3	50.51	33.734	15.756	49.49	5050	36.158
4	270	4	3	50.265	33.901	15.834	49.735	5075	36.337
4	270	4	3	51.49	33.066	15.444	48.51	4950	35.442
4	270	4	3	51.735	32.899	15.366	48.265	4925	35.263
5	270	4	4	45.9	36.4	17.7	54.1	4320	40.11
5	270	4	4	45.359	36.764	17.877	54.641	4363.2	40.5111
5	270	4	4	45.0885	36.946	17.9655	54.9115	4384.8	40.7116
5	270	4	4	46.441	36.036	17.523	53.559	4276.8	39.7089
5	270	4	4	46.7115	35.854	17.4345	53.2885	4255.2	39.5084
6	270	6	0	82.6	17.4	0	17.4	15240	23.44
6	270	6	0	82.426	17.574	0	17.574	15392.4	23.6744
6	270	6	0	82.339	17.661	0	17.661	15468.6	23.7916
6	270	6	0	82.774	17.226	0	17.226	15087.6	23.2056
6	270	6	0	82.861	17.139	0	17.139	15011.4	23.0884
7	270	6	1	57.6	31.5	10.9	42.4	9025	29.92
7	270	6	1	57.176	31.815	11.009	42.824	9115.25	30.2192
7	270	6	1	56.964	31.9725	11.0635	43.036	9160.38	30.3688
7	270	6	1	58.024	31.185	10.791	41.976	8934.75	29.6208
7	270	6	1	58.236	31.0275	10.7365	41.764	8889.62	29.4712
8	270	6	2	54.5	32.3	13.2	45.5	7600	37.18
8	270	6	2	54.045	32.623	13.332	45.955	7676	37.5518
8	270	6	2	53.8175	32.7845	13.398	46.1825	7714	37.7377
8	270	6	2	54.955	31.977	13.068	45.045	7524	36.8082
8	270	6	2	55.1825	31.8155	13.002	44.8175	7486	36.6223
9	270	6	3	49.3	35.2	15.5	50.7	4120	40.95
9	270	6	3	48.793	35.552	15.655	51.207	4161.2	41.3595
9	270	6	3	48.5395	35.728	15.7325	51.4605	4181.8	41.5643
9	270	6	3	49.807	34.848	15.345	50.193	4078.8	40.5405
9	270	6	3	50.0605	34.672	15.2675	49.9395	4058.2	40.3358
10	270	6	4	43.6	38.5	17.9	56.4	3900	45.12
10	270	6	4	43.036	38.885	18.079	56.964	3939	45.5712
10	270	6	4	42.754	39.0775	18.1685	57.246	3958.5	45.7968
10	270	6	4	44.164	38.115	17.721	55.836	3861	44.6688
10	270	6	4	44.446	37.9225	17.6315	55.554	3841.5	44.4432
11	270	8	0	75.6	18.3	6.1	24.4	10200	30.46
11	270	8	0	75.356	18.483	6.161	24.644	10302	30.7646
11	270	8	0	75.234	18.5745	6.1915	24.766	10353	30.9169
11	270	8	0	75.844	18.117	6.039	24.156	10098	30.1554
11	270	8	0	75.966	18.0255	6.0085	24.034	10047	30.0031
12	270	8	1	55.5	24.4	20.1	44.5	3350	35.48
12	270	8	1	55.055	24.644	20.301	44.945	3383.5	35.8348
12	270	8	1	54.8325	24.766	20.4015	45.1675	3400.25	36.0122
12	270	8	1	55.945	24.156	19.899	44.055	3316.5	35.1252
12	270	8	1	56.1675	24.034	19.7985	43.8325	3299.75	34.9478
13	270	8	2	48.4	28.3	23.3	51.6	2750	45.09
13	270	8	2	47.884	28.583	23.533	52.116	2777.5	45.5409
13	270	8	2	47.626	28.7245	23.6495	52.374	2791.25	45.7664
13	270	8	2	48.916	28.017	23.067	51.084	2722.5	44.6391
13	270	8	2	49.174	27.8755	22.9505	50.826	2708.75	44.4137
14	270	8	3	45.3	30.2	24.5	54.7	2200	49.92
14	270	8	3	44.753	30.502	24.745	55.247	2222	50.4192
14	270	8	3	44.4795	30.653	24.8675	55.5205	2233	50.6688
14	270	8	3	45.847	29.898	24.255	54.153	2178	49.4208
14	270	8	3	46.1205	29.747	24.1325	53.8795	2167	49.1712
15	270	8	4	41.1	33.5	25.4	58.9	1675	54.48
15	270	8	4	40.511	33.835	25.654	59.489	1691.75	55.0248
15	270	8	4	40.2165	34.0025	25.781	59.7835	1700.12	55.2972
15	270	8	4	41.689	33.165	25.146	58.311	1658.25	53.9352
15	270	8	4	41.9835	32.9975	25.019	58.0165	1649.88	53.6628
